# Supplementary material for: Molecular Docking and Dynamics Simulation of Natural Compounds from Betel Leaves (Piper betle L.) for Investigating the Potential Inhibition of Alpha-Amylase and Alpha-Glucosidase of Type 2 Diabetes
Source: Molecules. 2022 Jul 15;27(14):4526. doi: 10.3390/molecules27144526 (PMC9316265; doi:10.3390/molecules27144526)
Supplement: Supplementary file 1 [file molecules-27-04526-s001.zip]

Archive with 1 entries (1 files):
- molecules-1759773-supplementary.pdf
